# Supplementary material for: Differentiation of Dmrt1 Z and W Homologs Occurred Independently in Two Gekko hokouensis Populations
Source: Biomolecules. 2025 Sep 8;15(9):1293. doi: 10.3390/biom15091293 (PMC12467647; doi:10.3390/biom15091293)
Supplement: Supplementary file 1 [file biomolecules-15-01293-s001.zip]

Archive with 2 entries (2 files):
- biomolecules-3737801-Figure_S1_revised_3rd.pdf
- biomolecules-3737801-supplementary-fileS1_revised_3rd.pdf
